# Supplementary material for: IDH1 R132H and TP53 R248Q Mutations Modulate Glioma Cell Migration and Adhesion on Different ECM Components
Source: Int J Mol Sci. 2024 Nov 13;25(22):12178. doi: 10.3390/ijms252212178 (PMC11594609; doi:10.3390/ijms252212178)
Supplement: Supplementary file 1 [file ijms-25-12178-s001.zip]

Archive with 2 entries (2 files):
- Figure S1.png
- Tables S1 S2 S3.pdf
